# Supplementary material for: Delayed Respiratory Insufficiency and Extramuscular Abnormalities in Selenoprotein N-Related Myopathies
Source: Front Neurol. 2021 Nov 19;12:766942. doi: 10.3389/fneur.2021.766942 (PMC8639696; doi:10.3389/fneur.2021.766942)
Supplement: Supplementary file 2 [file Table_1.XLSX]

## Sheet: list
Manuscripts identified in this study and gene variants reported in SEPN1 published cases
Year	Origin	Study type	Case number	SEPN1 gene variants	Reference	Reviewed	Descriptions of	Excluded for
2021	Japan	Case report	1	c.227T>C	33762497	yes	DRI
2021	International	Case series	60	c.820G>C, c.22_31dup10, c.943G>A, c.553_554delCT, c.997_1000delGTGC, c.1446delC, c.827_829dupCCT, c.713dupA, c.1315C>T, c.802C>T, c.1282-2A>C, c.183+1G>C, c.482G>A, c.935A>G, c.1A>G, c.883G>A, c.1397G>A, c.1406G>A, c.997-1000delGTGC, c.943G>A, c.803G>A, c.1282-2A>C, c.943G>A, c.44_c.72dup, c.872G>A, c.1397G>A, c.861-871del, c.142delG, c.-11_81del, c.817G>A, c.26-148ins86, c.1578-1580delGAT, c. 42…	33037864	yes	EMA
2020	Iran	Case report	1	c.1446delC	32864802	yes	EMA
2020	International	Case series	132	c.-25_69del,c.-19_73del, c.-11_81del, c.1A>G, c.8_17dup, c.13_22dup, c.8_12dup, c.44_72dup, c.66_73dup, c.69_76dup, c.77_84dup, c.142delG, c.249_250dup, c.277dup, c.441dupG,c 467T>C, c.473T>G, c.565C>T, c.665G>A, c.683_689dup, c.713dup, c.714_715ins, c.802C>T, c.803G>A, c.817G>A, c.818G>A, c.827_829dup, c.863_864del, c.871C>T, c.872G>A, c.(872+1_873-1)_(1602+1_1603-1)del, c.878A>G, c.883G>A, c.94…	32796131	yes	EMA, DRI
2020	China	Clinical study	1	c.238delG, c.1304G>A	32154989	yes	EMA
2019	Iran	Case report	1	c.1379C>T	30642275	yes	EMA
2018	India	Case report	1	c.826_827insCCT	29850975	yes	EMA
2017	China	Case report	1	c.3_4insGGCCGGGCCC, c.2_3GGGCC	29050120	no		Manuscript in Chinese
2017	International	Clinical study	7	p.Cys277_462delins187, c.1A>T, c.3_12dup, c.66_73dup, c.1092+1G>A, c.713dup, p.Arg466Gln, c.2T>G, c.1066G>T, 22dup10bp	28606403	no		Classical phenotype
2017	France	Case report	2	c.-19_73del, c.1A>G	28558865	no		Classical phenotype
2017	Denmark	Clinical study	3	c.802C>T, c.1574T>G, c.893T>C, c.1396C>T, c.*1107T>C, c.943G>A	28357410	no		Not enough information
2016	China	Case report	1	c.1384T > C, c.1525C > T	27863379	yes	EMA
2016	Italy	Case series	3	c.1176delA, c.828_829insTCC	26780752	yes	EMA
2015	International	Clinical study	9	c.467T>C, c.19_73del, c.1A>G, c.713dup, c.23_32dup, c.952_954del, c.1093-1G>T, c.66_73dup, c.713dup, c.1397G>A, c.1603- 2:A>G, c.878A>G, c.683_689dup	25808192	yes	EMA
2014	Russia	Case report	1	c.1397G>A, c.683_689dup7	24988964	no		Not enough information
2015	International	Clinical study	1	c.1574T>G	25635128	no		Not enough information
2013	UK	Clinical study	7	c.802C>T, c.1397G>A, c.943G>A, c.13_22dup10, c.1282–2A>C, c.820G>C, c.1A>G, c.883G>A, c.943G>A	23394784	no		Not enough information
2011	UK	Case series	41	c.802C>T, c.1385G>C, c.-34_60del94, c.943G>A, c.1315C>T, c.9_33del25, c.1281+2T>C, c.1282-2A>C, c.943G>A, c.1A>G, c.943G>A, c.183+1 G>C, c.871C>T, c.9_33del24, c.1018-1019del2, c.1397G>A, c.1282-2A>C, c.166C>T, c.871C>T, c. 872 G>A, c.1315 C>T, c.746_747+38del38, c.820G>C, c.713dupA, c.1397G>A, c.1281+2T>C, c.883G>A, c.13_22dup10, c.166C>T, c. 1-11_81del92, c.944G>A, c.804C>T, c.13_22dup10	21670436	yes	EMA, DRI
2011	Italy	Case series	3	c.-19_73del92, c.1176delA, c.-48_+51del99, c.13_22dup10, c.1388-1G>C	20937510	yes	DRI
2009	International	Fundamental research	10	c.1388G>T, c.1405C>T, c.1406G>A, c.1397G>A	19067361	no		Not enough information
2008	German	Case series	11	c.713_714insA, c.1315C>T, c.943G>A, c.12_21dup10, c.1397G>A, c.863_864delTG, c.1469 G>T, c.817 G>A,	17951086	yes	EMA
2006	Japan	Case report	2	1_2 ins T, 80_99dup	16779558	no		Classical phenotype
2006	Syrian	Case report	1	g.17195T>C	16498447	yes	DRI
2006	Australia	Case series	8	c.943G>A, c.-19_73del92, c.1A>G, c.878A>G, IVS13-2:A>G, c.23_32dup10	16365872	yes	EMA
2005	Italy	Case report	1	c.817G>A	15961312	no		Classical phenotype
2005	Sweden	Case report	1	c.713_714insA, c.1370C>T	15792869	no		Classical phenotype
2005	UK	Case report	1	c.943G>A	15668457	yes	EMA
2004	International	Case series	6	c.943G>A, c.-19_73del92	15122708	yes	EMA
2002	International	Case series	17	22dup10bp, c.1A>G, c.713_714insA, c.1397G>A, c.943G>A, c.878A>G, c.1019A>T, c.1384T>G, c.1358G>C	12192640	yes	EMA
2002	International	Case series	6	c.878A>G, c.1397G>A	12207930	yes	EMA
2001	International	Clinical study	14	22dup10bp, c.817G>A, c.878>G, c.1397G>A, c.1385G>A, c.1446delC	11528383	no		Not enough information
EMA: extramuscular abnormalities, DRI, delayed respiratory respiratory
